# Supplementary material for: Glypican-3-Specific CAR NK Cells Co-Secreting IL-15 and IFN-α Have Increased Anti-Tumor Function Versus Hepatocellular Carcinoma In Vitro
Source: Int J Mol Sci. 2025 Dec 10;26(24):11892. doi: 10.3390/ijms262411892 (PMC12733051; doi:10.3390/ijms262411892)
Supplement: Supplementary file 1 [file ijms-26-11892-s001.zip]

Archive with 1 entries (1 files):
- ijms-4014092-supplementary.pdf
